# Supplementary material for: Controlling the Solo12 quadruped robot with deep reinforcement learning
Source: Sci Rep. 2023 Jul 24;13:11945. doi: 10.1038/s41598-023-38259-7 (PMC10366154; doi:10.1038/s41598-023-38259-7)
Supplement: Supplementary file 1 — Supplementary Video S1. [file 41598_2023_38259_MOESM1_ESM.zip]

Archive with 1 entries (1 files):
- Controlling-Solo12-with-DRL-compressed-video.mp4
